# Supplementary material for: Pheromone and Host Plant Odor Detection in Eastern Spruce Budworm, Choristoneura fumiferana Clemens (Lepidoptera: Tortricidae)
Source: Insects. 2023 Jul 21;14(7):653. doi: 10.3390/insects14070653 (PMC10380843; doi:10.3390/insects14070653)
Supplement: Supplementary file 1 [file insects-14-00653-s001.zip]

Archive with 1 entries (1 files):
- insects-2404397-supplementary.pdf
